# Supplementary material for: Nuclear export and translation of circular repeat-containing intronic RNA in C9ORF72-ALS/FTD
Source: Nat Commun. 2021 Aug 13;12:4908. doi: 10.1038/s41467-021-25082-9 (PMC8363653; doi:10.1038/s41467-021-25082-9)
Supplement: Supplementary file 8 — Source Data [file 41467_2021_25082_MOESM8_ESM.xlsx]

## Sheet: FISH
Table S5. RNA FISH probe sequences.
MBS		PBS		POLR2A		C9ORF72 mRNA		C9ORF72 intron1
ID	Sequence (5' ---> 3')	ID	Sequence (5' ---> 3')	ID	Sequence (5' ---> 3')	ID	Sequence (5' ---> 3')	ID	Sequence (5' ---> 3')
MBSv5_probe1	tgattgtgaagtgtcgggtg	PBS_LK20	tttctagagtcgacctgcag	hPolR2A_probe_1	caactcgttctggatgtgtg	h_C9orf72_mRNA_probe1	tgtttgacgcacctctcttt	h_C9orf72_intron1_probe_1	aaaatgcgtcgagctctgag
MBSv5_probe2	gatattcgggaggcgtgatc	PBS_LK51-1	ctaggcaattaggtaccttag	hPolR2A_probe_2	tctccagttgggaagatgac	h_C9orf72_mRNA_probe2	ttacgtgggcggaacttgtc	h_C9orf72_intron1_probe_2	ccagcttcggtcagagaaat
MBSv5_probe3	acgcactgaattcgaaagcc	MS2_LK51-2	ctaatgaacccgggaatactg	hPolR2A_probe_3	ttcttgctcaattccttgac	h_C9orf72_mRNA_probe3	cggagatatcaagcgtcatc	h_C9orf72_intron1_probe_3	aattccaccagtcgctagag
MBSv5_probe4	attcgactctgattggctgc			hPolR2A_probe_4	caggtggatgttgaagagca	h_C9orf72_mRNA_probe4	ctgtcacattatccaaatgc	h_C9orf72_intron1_probe_4	aagcaaggaagaggccagat
MBSv5_probe5	ctcttcgcgaaagtcgactt			hPolR2A_probe_5	cttggttgaacttggactca	h_C9orf72_mRNA_probe5	agatggcggtgggcaaagag	h_C9orf72_intron1_probe_5	gaaggagacagctcgggtac
MBSv5_probe6	taagaatggcgcgaaggctg			hPolR2A_probe_6	ttgatgagctccttaagtcg	h_C9orf72_mRNA_probe6	caatctctgtcttggcaaca	h_C9orf72_intron1_probe_6	tgaaattgtgcaggcgtctc
MBSv5_probe7	gtaggggagagtgtggtttg			hPolR2A_probe_7	aaggagtctttggcttcttg	h_C9orf72_mRNA_probe7	ataaaggtgatttgccactt	h_C9orf72_intron1_probe_7	cacaccgacttgcattgctg
MBSv5_probe8	caggaacgctgatgctgttc			hPolR2A_probe_8	gcccaacaggaagacagtaa	h_C9orf72_mRNA_probe8	cccagtaagcaaaagtagct	h_C9orf72_intron1_probe_8	gtcatgtcccacagaatggg
MBSv5_probe9	ttggggatgtattcttgggg			hPolR2A_probe_9	agacggcacagaatatcctt	h_C9orf72_mRNA_probe9	aatgtgccttactctaggac	h_C9orf72_intron1_probe_9	tctcggagctgtgaagcaac
MBSv5_probe10	ttggtgctcggatgtgattt			hPolR2A_probe_10	atagtagatggctgtgttgg	h_C9orf72_mRNA_probe10	agaagtacctgttctgtctt	h_C9orf72_intron1_probe_10	tcctttaagcaagtctgtgt
MBSv5_probe11	aagaaacaacactccgagcc			hPolR2A_probe_11	catagtagacattcacccat	h_C9orf72_mRNA_probe11	ttagagtgtggttggcaaga	h_C9orf72_intron1_probe_11	tgcccaagtcacaatagtca
MBSv5_probe12	atggagggtttgtccagttg			hPolR2A_probe_12	agattcgggccacatcaaag	h_C9orf72_mRNA_probe12	gcatttcgaaggatttctcc	h_C9orf72_intron1_probe_12	ctgattaccatcagtcaagt
MBSv5_probe13	gtatgctcgagtgtttcgaa			hPolR2A_probe_13	atcttttcagcaatctgctc	h_C9orf72_mRNA_probe13	tacatctatagcaccactct	h_C9orf72_intron1_probe_13	atctgtgcacttctttagac
MBSv5_probe14	gatcgtccacccaagaaata			hPolR2A_probe_14	tcaagtcgtcaccaaaacca	h_C9orf72_mRNA_probe14	taatcactcccttttcagac	h_C9orf72_intron1_probe_14	ccaatgagcacacggacatg
MBSv5_probe15	aattcgtgagagcatgggtg			hPolR2A_probe_15	ttctctgcattgtcatcatt	h_C9orf72_mRNA_probe15	ttgatagtccatatgtgctg	h_C9orf72_intron1_probe_15	tgttcaacgcggccagatag
MBSv5_probe16	tcgtattggacgtggaacga			hPolR2A_probe_16	catgatgcgaatacggagca	h_C9orf72_mRNA_probe16	agttctgtctgtggaagtat	h_C9orf72_intron1_probe_16	cctcctgtttctgaatacaa
MBSv5_probe17	tcgtgatcccgaaaggtaag			hPolR2A_probe_17	catatctgtcagcatgttgg	h_C9orf72_mRNA_probe17	atctatcaacacacactcta	h_C9orf72_intron1_probe_17	ctcctgggaaagtgcaggac
MBSv5_probe18	atcgtgcatgcttgaatgtc			hPolR2A_probe_18	ccgtgatgatgatcttcttc	h_C9orf72_mRNA_probe18	cctttccggattatatgtgt	h_C9orf72_intron1_probe_18	attgcatctgaaagggccac
MBSv5_probe19	gttgagacttgtggagcatg			hPolR2A_probe_19	tctccacaatgtcattggac	h_C9orf72_mRNA_probe19	ttccttatgcatccatattc	h_C9orf72_intron1_probe_19	tctcccagagcctaacaatc
MBSv5_probe20	tgaacccatttggtagtttc			hPolR2A_probe_20	ggagccatcaaaggagatga	h_C9orf72_mRNA_probe20	tcttctggacattttcttgt	h_C9orf72_intron1_probe_20	aactgccacaaccaggcaac
MBSv5_probe21	tttggtatgttggaatgggc			hPolR2A_probe_21	ccaagtgtcggtaattgaca	h_C9orf72_mRNA_probe21	attctctctgtgccttctaa	h_C9orf72_intron1_probe_21	gaacaactggtgcatggcaa
MBSv5_probe22	gatgctgtaccagtaattgt			hPolR2A_probe_22	gacaggtcatggtatcacac	h_C9orf72_mRNA_probe22	aatactctgaccctgatctt	h_C9orf72_intron1_probe_22	agacagattacgtacccttg
MBSv5_probe23	tagtagtgagagatgtgggc			hPolR2A_probe_23	catgatattctcagagaccc	h_C9orf72_mRNA_probe23	cacttctccagtaagcattg	h_C9orf72_intron1_probe_23	aagtttcccaaagtctgaga
MBSv5_probe24	tgctgaacggtttggttttt			hPolR2A_probe_24	caagcaggaggtcaaagcag	h_C9orf72_mRNA_probe24	aaagcagttccattacagga	h_C9orf72_intron1_probe_24	gtttctgtgatattcacaga
MBSv5_probe25	ttgatttttccgtgtgtacc			hPolR2A_probe_25	gaaccaaagaacatgccggt	h_C9orf72_mRNA_probe25	tcttcaggaacactgtgtga	h_C9orf72_intron1_probe_25	atatcccctatatgatagtc
MBSv5_probe26	gtctttcgtatttgtaaacc			hPolR2A_probe_26	tgtcatggcaggagagattc	h_C9orf72_mRNA_probe26	gtactgtatcagctatatct	h_C9orf72_intron1_probe_26	aagtattctgactccaggtt
MBSv5_probe27	ttgcgctggacgaaagcgtg			hPolR2A_probe_27	aataagagggactctggggt	h_C9orf72_mRNA_probe27	gctgtcaccaatatcatcat	h_C9orf72_intron1_probe_27	cgtgtcaaatgacaccgtat
MBSv5_probe28	ccgtcggatgtttttcgtaa			hPolR2A_probe_28	gggactggttggagaatagg	h_C9orf72_mRNA_probe28	tgagaagaaagccttcatga	h_C9orf72_intron1_probe_28	gcagaggtggtgacaacaat
MBSv5_probe29	ggttgtaagtttgtgggttg			hPolR2A_probe_29	tgggtgatgtgggactatag	h_C9orf72_mRNA_probe29	ttcactagagtgtctctgtg	h_C9orf72_intron1_probe_29	gggttttcctaaagtggcag
MBSv5_probe30	ctgaggtgtttgatgtacgg			hPolR2A_probe_30	tgggagaatagctgggtgaa	h_C9orf72_mRNA_probe30	aaagacctgatccaggaagg	h_C9orf72_intron1_probe_30	gtagcagtttccaactgatt
MBSv5_probe31	tccacccttgtgtattgtac			hPolR2A_probe_31	ggtgaatagcttggagaggt	h_C9orf72_mRNA_probe31	agagataagccaggtttcag	h_C9orf72_intron1_probe_31	gtttcagatgtactatcagc
MBSv5_probe32	tgtaatgtgtctggagggtg			hPolR2A_probe_32	ggtgagtaacttggggaagt	h_C9orf72_mRNA_probe32	ctgtgcaaggaaagtacttc	h_C9orf72_intron1_probe_32	tgtggtaattactctcgttc
MBSv5_probe33	gcttctgtttgattggattt			hPolR2A_probe_33	gtgtgtagttgggactagta	h_C9orf72_mRNA_probe33	aggcttttctgtgaaggaca	h_C9orf72_intron1_probe_33	gctggcttagtgaacaatct
MBSv5_probe34	gatggtgattccttgttgta			hPolR2A_probe_34	gaatagctgggtgatgttgg	h_C9orf72_mRNA_probe34	ttttttcccttctgcgtatc	h_C9orf72_intron1_probe_34	ttttttcctggagcaggtaa
MBSv5_probe35	gtatattgcacagggaatcc			hPolR2A_probe_35	ggaaggggagtaacttggtg	h_C9orf72_mRNA_probe35	tcaggttccgaagagattta	h_C9orf72_intron1_probe_35	aagcaaattgtggagtgcca
MBSv5_probe36	ttttcttgagttgggtactg			hPolR2A_probe_36	tataggttggagactgtggt	h_C9orf72_mRNA_probe36	gctgttaaatcaaggtctat	h_C9orf72_intron1_probe_36	tccttggtttactttgtttc
MBSv5_probe37	tgatgctgcatggggacata			hPolR2A_probe_37	gctgggactgtaagaaggac	h_C9orf72_mRNA_probe37	tattatgttaagatcgccct	h_C9orf72_intron1_probe_37	cgtagaatagaacccgaggg
MBSv5_probe38	tttgtcttgttggtgagagt			hPolR2A_probe_38	gactggtaggtgagtacttg	h_C9orf72_mRNA_probe38	taattttctcagccagagcc	h_C9orf72_intron1_probe_38	cctcctgggaactatctaat
MBSv5_probe39	ctgatgctgcttcgagaaga			hPolR2A_probe_39	tgggagaggtgggtgaatat	h_C9orf72_mRNA_probe39	ataaaagagtgtaggcctgg	h_C9orf72_intron1_probe_39	tctcagacaataggtaggct
MBSv5_probe40	tttgaggtaggagtgggttc			hPolR2A_probe_40	gtgaataggtgggactggta	h_C9orf72_mRNA_probe40	agtgtagaaaggtcttccaa	h_C9orf72_intron1_probe_40	gactggaaggtgaagttcat
MBSv5_probe41	ttgccagttttgtgggaaga			hPolR2A_probe_41	ggagatgttggggagtattt	h_C9orf72_mRNA_probe41	gaacatctcgttcttgcaca	h_C9orf72_intron1_probe_41	ctcaatcttcaacatcaggg
MBSv5_probe41	ttgccagttttgtgggaaga			hPolR2A_probe_42	actggagaggttggggaata	h_C9orf72_mRNA_probe42	gcgatcatgattgtgatgga	h_C9orf72_intron1_probe_42	actttccacaacaggagctg
				hPolR2A_probe_43	ctagtaggtgagtacttggg	h_C9orf72_mRNA_probe43	acaccactgagctactttac	h_C9orf72_intron1_probe_43	agaagcaggatcctaaaccg
				hPolR2A_probe_44	caagaactgcacagcagcac	h_C9orf72_mRNA_probe44	tatgatccaggggaacgttt	h_C9orf72_intron1_probe_44	aacctggctctcaatacttg
				hPolR2A_probe_45	tgccacaaggcatttatgta	h_C9orf72_mRNA_probe45	tgctgagagcagaattctgg	h_C9orf72_intron1_probe_45	ctacaatcataaagccctca
				hPolR2A_probe_46	aacgggatccagaagttcac	h_C9orf72_mRNA_probe46	gtgtaacttacttaactgca	h_C9orf72_intron1_probe_46	tccactgctattgtagtgaa
				hPolR2A_probe_47	gtaggagtgagaacaccact	h_C9orf72_mRNA_probe47	acaggctcttgtgagaactg	h_C9orf72_intron1_probe_47	cttccctgattggtatttag
				hPolR2A_probe_48	acccctaagttaaaataccc	h_C9orf72_mRNA_probe48	taatgatgcacctgacatcc	h_C9orf72_intron1_probe_48	ctgttagtagagtgctaagt
						h_C9orf72_mRNA_probe49	tctaggaaaagagacaccca	h_C9orf72_intron1_probe_49	aatcccatacatgcagacat
						h_C9orf72_mRNA_probe50	acataggtctgtatcccaaa	h_C9orf72_intron1_probe_50	tcccaatacactttctggaa
						h_C9orf72_mRNA_probe51	gtggtcaagtttacatccta	h_C9orf72_intron1_probe_51	ctcacagggttcatgagagg
						h_C9orf72_mRNA_probe52	caccttgacacatgtaaacc	h_C9orf72_intron1_probe_52	aattgagtgagacggtggct
						h_C9orf72_mRNA_probe53	tctgtaaaagccaactcaga	h_C9orf72_intron1_probe_53	tcttttgagggaagccaaga
						h_C9orf72_mRNA_probe54	ctacacaccaaagaatgcca	h_C9orf72_intron1_probe_54	tgtctactccagagagttac
						h_C9orf72_mRNA_probe55	ggctctagttttcagttgat	h_C9orf72_intron1_probe_55	gtacctatcttacgtacatg
						h_C9orf72_mRNA_probe56	caagctcactttctttctgt	h_C9orf72_intron1_probe_56	tccatacatgcaaatgcagc
						h_C9orf72_mRNA_probe57	tctttctaaagctcatccta	h_C9orf72_intron1_probe_57	gtcatcgtctttggtgagaa
						h_C9orf72_mRNA_probe58	tttctacagactgaatccca	h_C9orf72_intron1_probe_58	atcaggagagctgtacaatt
						h_C9orf72_mRNA_probe59	gttcaccaggaacaaggact	h_C9orf72_intron1_probe_59	gcctgggaaatgaaatgtca
						h_C9orf72_mRNA_probe60	acaggaggtgcacatttcaa	h_C9orf72_intron1_probe_60	gcttagttttaaatcctacc
						h_C9orf72_mRNA_probe61	gactgaccagtgaaatctga	h_C9orf72_intron1_probe_61	actgctagttacactctcac
						h_C9orf72_mRNA_probe62	gcaggtacatggtaagactt	h_C9orf72_intron1_probe_62	gggaaacttttaccacgttg
						h_C9orf72_mRNA_probe63	tcagagttgcaatgattgcc	h_C9orf72_intron1_probe_63	ggtggataatcataaaggca
						h_C9orf72_mRNA_probe64	gttagtatattctctaaggc	h_C9orf72_intron1_probe_64	aacagcaaactggaggccaa
						h_C9orf72_mRNA_probe65	gcaggcaaacagcaacaact	h_C9orf72_intron1_probe_65	ggtaatgacactactgctgt
						h_C9orf72_mRNA_probe66	ctgctattccttatagccta	h_C9orf72_intron1_probe_66	gcagtcagtttacaatgatc
						h_C9orf72_mRNA_probe67	gtagcacctaggaaaacagc	h_C9orf72_intron1_probe_67	agccgtacagcttctttaaa
						h_C9orf72_mRNA_probe68	agccagcaaaatggtccaaa	h_C9orf72_intron1_probe_68	gtcttaagagacagcactag
						h_C9orf72_mRNA_probe69	agggctctattacctttatc	h_C9orf72_intron1_probe_69	ggttgaacacaacgacagtt
						h_C9orf72_mRNA_probe70	acatgtcattttgttgtgta	h_C9orf72_intron1_probe_70	ctggcaaaacagttaactct
						h_C9orf72_mRNA_probe71	gctattatgacctttcacat	h_C9orf72_intron1_probe_71	attatgagtaggcatacaga
						h_C9orf72_mRNA_probe72	ctttctgattcatgatggga	h_C9orf72_intron1_probe_72	cagagcattagatgagtgct
						h_C9orf72_mRNA_probe73	ctaaaacatcaagctgtcca	h_C9orf72_intron1_probe_73	gttcagtctgatggaaagca
						h_C9orf72_mRNA_probe74	acagtcatctagttcagtgg	h_C9orf72_intron1_probe_74	tcatccacatcttgtcaaga
						h_C9orf72_mRNA_probe75	acagtacaataaaccagcca	h_C9orf72_intron1_probe_75	gctttgggagctaacatttg
						h_C9orf72_mRNA_probe76	ctgtacaacttacattctgt	h_C9orf72_intron1_probe_76	tacctatctttgccatatga
								h_C9orf72_intron1_probe_77	agcagctaataggcaaacta
